# Supplementary material for: De novo Phased Genome Assembly, Annotation and Population Genotyping of Alectoris Chukar
Source: Sci Data. 2024 Feb 2;11:162. doi: 10.1038/s41597-024-02991-0 (PMC10837146; doi:10.1038/s41597-024-02991-0)
Supplement: Supplementary file 1 — Table S1 [file 41597_2024_2991_MOESM1_ESM.xlsx]

## Sheet: Table S1a
Table S1a Information of genomic sequencing data
	Clean Reads	Clean Base (bp)	Read Length Average (bp)
Third-generation sequencing data	6834109	136592729159	19986.9
Hi-C sequencing data	609209539	182279568600	150
Genomic sequencing data used for polish	840182022	124119962905	150

## Sheet: Table S1b
Table S1b Information of genomic resequencing data.
Sample Name	Clean Reads	Clean Base	Read Length	Q20(%)	GC(%)
AK1	107915508	16187326200	150;150	96.71	41.65
AK2	107832110	16174816500	150;150	97.05	41.57
AK3	106320342	15948051300	150;150	96.9	41.67
AK4	106816930	16022539500	150;150	96.7	41.54
AK5	108178518	16226777700	150;150	96.73	41.66
CJ1	105435058	15815258700	150;150	97.55	41.7
CJ2	106545560	15981834000	150;150	97.9	41.58
CJ3	105597274	15839591100	150;150	97.57	41.9
CJ4	107093956	16064093400	150;150	97.61	41.87
CJ5	105551582	15832737300	150;150	97.79	41.91
CJ6	106194704	15929205600	150;150	97.68	41.76
DD1	108099054	16214858100	150;150	97.47	41.78
DD2	107796432	16169464800	150;150	97.52	41.78
DD3	106990300	16048545000	150;150	97.42	41.68
DD4	567432032	85114804800	150;150	96.21	41.55
DOM2	106784392	16017658800	150;150	97.04	41.65
DOM3	106344036	15951605400	150;150	97.6	41.84
DOM1	108627164	16294074600	150;150	97.08	41.75
DOM5	106475522	15971328300	150;150	97.97	41.74
DOM4	106864568	16029685200	150;150	97.41	41.46
DOM6	105013130	15751969500	150;150	97.35	41.57
DOM7	106597808	15989671200	150;150	97.47	41.35
HL4	108353242	16252986300	150;150	96.88	41.59
HL1	107048912	16057336800	150;150	96.77	41.59
HL3	108666034	16299905100	150;150	96.61	41.55
HL2	106930370	16039555500	150;150	96.47	41.39
JT1	107757052	16163557800	150;150	96.72	41.54
JT2	107199068	16079860200	150;150	97.1	41.89
JT3	106471742	15970761300	150;150	97.02	41.98
JT4	105202910	15780436500	150;150	96.71	41.71
KE1	107744860	16161729000	150;150	96.63	41.98
KE2	107321744	16098261600	150;150	96.87	41.83
KE3	105908202	15886230300	150;150	96.75	41.69
KE4	106935714	16040357100	150;150	95.56	41.78
KE5	105574338	15836150700	150;150	95.77	41.94
QZ1	107929612	16189441800	150;150	97.73	41.32
QZ2	107567628	16135144200	150;150	97.68	42.1
QZ3	108279964	16241994600	150;150	97.85	41.03
QZ4	107358680	16103802000	150;150	97.75	42.64
QZ5	107861958	16179293700	150;150	97.72	42.39
SB1	107296404	16094460600	150;150	96.53	41.61
SB2	107160036	16074005400	150;150	97.23	41.6
SB3	106803142	16020471300	150;150	97.15	41.52
SB4	106945036	16041755400	150;150	97.43	41.77
TC1	107991762	16198764300	150;150	96.94	42.06
TC2	107094450	16064167500	150;150	97.29	41.69
TC3	106364192	15954628800	150;150	97.24	42.22
TC4	106699282	16004892300	150;150	96.94	41.89
WD3	107384304	16107645600	150;150	97.24	41.79
WD4	107450762	16117614300	150;150	96.94	41.44
WD1	108282450	16242367500	150;150	97.1	41.6
WD2	108245394	16236809100	150;150	96.94	41.77
WD5	105857704	15878655600	150;150	97.24	41.95
TB1	107265820	16089873000	150;150	97.81	41.95
TB2	580682160	87102324000	150;150	94.17	42.72
YN2	106802784	16020417600	150;150	97.6	41.58
YN3	108537802	16280670300	150;150	97.68	41.81
YN1	108022162	16203324300	150;150	97.43	41.96
Total	7145503656	1071825548400

## Sheet: Table S1c
Table S1c Information of second generation transcriptome sequencing data
Sample ID	end	Tissue	Sequence count	Base Number	Q20	GC content
AC1FS	1	Bursa of Fabricius	29987058	4498058700	0.97719	0.47795
AC1FS	2	Bursa of Fabricius	29987058	4498058700	0.96878	0.47768
AC1G	1	Liver	26163365	3924504750	0.97807	0.48259
AC1G	2	Liver	26163365	3924504750	0.96558	0.48241
AC1M	1	Muscle	27747207	4162081050	0.97691	0.49423
AC1M	2	Muscle	27747207	4162081050	0.96828	0.49395
AC1P	1	Spleen	28272084	4240812600	0.97341	0.47867
AC1P	2	Spleen	28272084	4240812600	0.96012	0.47949
AC1S	1	Kidney	27568390	4135258500	0.97629	0.48568
AC1S	2	Kidney	27568390	4135258500	0.96348	0.48537
AC1XX	1	Thymus	28275511	4241326650	0.97737	0.46371
AC1XX	2	Thymus	28275511	4241326650	0.96548	0.46325
AC2FS	1	Bursa of Fabricius	29738781	4460817150	0.97729	0.47704
AC2FS	2	Bursa of Fabricius	29738781	4460817150	0.96628	0.47696
AC2G	1	Liver	29319095	4397864250	0.97794	0.48421
AC2G	2	Liver	29319095	4397864250	0.96489	0.48397
AC2M	1	Muscle	28354231	4253134650	0.97317	0.49618
AC2M	2	Muscle	28354231	4253134650	0.95731	0.49731
AC2P	1	Spleen	28354280	4253142000	0.974564	0.48898
AC2P	2	Spleen	28354280	4253142000	0.95882	0.4895
AC2S	1	Kidney	26264587	3939688050	0.97669	0.4754
AC2S	2	Kidney	26264587	3939688050	0.96588	0.47546
AC2XX	1	Thymus	34162855	5124428250	0.97527	0.47101
AC2XX	2	Thymus	34162855	5124428250	0.96104	0.47104

## Sheet: Table S1d
Table S1d Information of third generation transcriptome sequencing data
Statistical indicators	Subreads	CCS	FLNC	Consensus
Record number	25491484	528966	441970	31295
Sum of length	60769790357	1496875749	1183595164	87529046
Average length	2383	2829	2677	2796
Longest length	221935	14967	14891	9070
Count (>1kb)	23139136	512232	423301	29883
Count (>60kb)	663122	28067	17429	1579
N20	3925	4362	4157	4349
N50	2754	3169	3029	3205
N90	1494	1828	1734	1790
Count (N20)	2428553	55478	47364	3399
Count (N50)	8038532	177313	148111	10479
Count (N90)	19637873	420508	350429	24577
