# Supplementary material for: De novo Phased Genome Assembly, Annotation and Population Genotyping of Alectoris Chukar
Source: Sci Data. 2024 Feb 2;11:162. doi: 10.1038/s41597-024-02991-0 (PMC10837146; doi:10.1038/s41597-024-02991-0)
Supplement: Supplementary file 2 — Table S2 [file 41597_2024_2991_MOESM2_ESM.xlsx]

## Sheet: Table S2a
Table S2 The length of choromosomes in hap1 and hap2 haplotype genome of chukar
Chromosome	Hap1	Hap2
1	199027886	198928213
2	151151867	151023354
3	113420416	113205120
4	93605039	93464300
5	60604407	60501089
6	38215779	38442580
7	37920310	37644636
8	29801290	29781714
9	23176375	23134919
10	20018349	19939478
11	19607861	19605107
12	19492912	19386952
13	17263241	17310673
14	15133858	15166593
15	13138815	12983908
16	1731038	1847792
17	10309636	10203345
18	10884329	10858305
19	9960769	10203052
20	16470436	14101603
21	6756000	6756591
22	8857522	4604719
23	6062629	7051458
24	6366766	6305114
25	2586023	2620178
26	5291959	5291042
27	5519974	7786051
28	4703177	4723677
30	1532083	618865
31	702812	1355709
33	2464552	5772031
Z	77472332	78132482
W	1128090	38895

## Sheet: Table S2b
Table S2b Number of various variable splicing
Type	Number	proportion
Alternative 3' Splice Sites (A3)	14932	0.14
Alternative 5'' Splice Sites (A5)	17235	0.16
Alternative First Exons (AF)	28722	0.26
Alternative Last Exons (AL)	4538	0.04
Exclusive Exons (MX)	1533	0.01
Retained Intron (RI)	25865	0.24
Skipped Exon (SE)	16652	0.15
