# Supplementary material for: De novo Phased Genome Assembly, Annotation and Population Genotyping of Alectoris Chukar
Source: Sci Data. 2024 Feb 2;11:162. doi: 10.1038/s41597-024-02991-0 (PMC10837146; doi:10.1038/s41597-024-02991-0)
Supplement: Supplementary file 3 — Table S3 [file 41597_2024_2991_MOESM3_ESM.xlsx]

## Sheet: Table S4
Table S4 Genomic mapping statistics for sample reads including mapping rate, depth, and coverage against the Alectoris Chukar Genome
SampleName	Mapping rate(%)	Depth(×)	Coverage(%)
AK1	99.03	15.527	99.1
AK2	99.46	15.589	99.2
AK3	99.35	15.32	99.1
AK4	99.4	15.441	99.2
AK5	99.01	15.535	99.1
CJ1	98.91	15.168	99.2
CJ2	99.38	15.355	99.1
CJ3	99.09	15.164	99.2
CJ4	98.52	15.284	99.2
CJ5	99.23	15.225	99.2
CJ6	99.43	15.323	99.1
DD1	98.8	15.471	99.1
DD2	99.38	15.532	99.2
DD3	99.48	15.481	99.1
DD4	99.78	82.103	99.5
DOM1	99.55	15.704	99.1
DOM2	99.49	15.443	99.2
DOM3	99.49	15.366	99.2
DOM4	99.49	15.472	99.2
DOM5	99.62	15.456	99.2
DOM6	99.68	15.248	99.2
DOM7	99.69	15.493	99.2
HL1	98.88	15.353	99.1
HL2	99.37	15.44	99
HL3	99.25	15.643	99.2
HL4	99.31	15.65	99.1
JT1	99.48	15.552	99.1
JT2	99.47	15.44	99.2
JT3	99.6	15.39	99.1
JT4	99.58	15.237	99.1
KE1	99.22	15.493	99.1
KE2	99.49	15.519	99.2
KE3	99.39	15.316	99.1
KE4	98.93	15.317	99.1
KE5	99.25	15.167	99.1
KE6	99.69	15.665	99.2
KE7	99.36	15.42	99.2
KE8	99.33	15.675	99.1
QZ1	99.76	15.68	99
QZ2	99.46	15.525	99.2
QZ3	99.78	15.748	98.9
QZ4	99.49	15.479	99.3
QZ5	99.55	15.568	99.2
SB1	99.29	15.464	99.1
SB2	99.24	15.47	99.1
SB3	99.57	15.468	99.2
SB4	98.97	15.333	99.2
TB1	99.3	15.473	99.2
TB2	99.44	83.22	99.5
TC1	99.51	15.554	99.1
TC2	99.23	15.356	99.1
TC3	99.58	15.329	99.1
TC4	99.57	15.439	99.1
WD1	99.46	15.629	99
WD2	99.19	15.564	99.1
WD3	99.05	15.398	99.1
WD4	99.05	15.435	99
WD5	99.1	15.19	99.1
